# Supplementary material for: Heavy Metals Accumulation in Tissues of Wild and Farmed Barramundi from the Northern Bay of Bengal Coast, and Its Estimated Human Health Risks
Source: Toxics. 2022 Jul 22;10(8):410. doi: 10.3390/toxics10080410 (PMC9330387; doi:10.3390/toxics10080410)
Supplement: Supplementary file 1 [file toxics-10-00410-s001.zip]

Archive with 1 entries (1 files):
- toxics-1815723-supplementary.pdf
